# Supplementary material for: Fabrication and Photoelectrochemical Activity of In2S3 Infused TiO2 Nanorod Heterostructure Photoelectrodes for Solar Water Splitting
Source: Nanomaterials (Basel). 2025 Dec 29;16(1):44. doi: 10.3390/nano16010044 (PMC12788078; doi:10.3390/nano16010044)
Supplement: Supplementary file 1 [file nanomaterials-16-00044-s001.zip]

Archive with 1 entries (1 files):
- nanomaterials-4007776-supplementary.pdf
